# Supplementary material for: Improvement and application of vacuum-infiltration system in tomato
Source: Hortic Res. 2024 Jul 26;11(9):uhae197. doi: 10.1093/hr/uhae197 (PMC11387009; doi:10.1093/hr/uhae197)
Supplement: Web_Material_uhae197 [file web_material_uhae197.zip]

Archive with 6 entries (6 files):
- Fig. S1.pdf
- Fig. S2.pdf
- Fig. S3.pdf
- Table S1. List of primers used in this study.doc
- Table S2. Acquisition of the genes involved in this study.doc
- Table S3. Promoter sequences of six Artemisia annua genes.doc
